# Supplementary material for: Long-Term Protection and Serologic Response of European Sea Bass Vaccinated with a Betanodavirus Virus-Like Particle Produced in Pichia pastoris
Source: Vaccines (Basel). 2021 May 2;9(5):447. doi: 10.3390/vaccines9050447 (PMC8147411; doi:10.3390/vaccines9050447)
Supplement: Supplementary file 1 [file vaccines-09-00447-s001.zip]

Archive with 1 entries (1 files):
- vaccines-1184138-supplementary.pdf
